# Supplementary material for: Giant viruses, giant chimeras: The multiple evolutionary histories of Mimivirus genes
Source: BMC Evol Biol. 2008 Jan 18;8:12. doi: 10.1186/1471-2148-8-12 (PMC2263039; doi:10.1186/1471-2148-8-12)
Supplement: Additional data file 1 — Table with details on all Mimivirus ORFs studied in this work. [file 1471-2148-8-12-S1.XLS]

## Sheet: mimi
			Acanthamoeba polyphaga Mimivirus
			Only proteins with homologues in cellular organisms are analysed
			Black cells correspond to proteins not enough conserved for phylogenetic analysis
Locus_tag	Strand	COG	Product Name	Taxonomic distribution				Phylogenetic position	Paralogues found	Number of positions used in tree reconstruction	Length	Start	End
				Euk	Arc	Bac	Vir
MIMI_L2	-	K (COG3617)	Bro family N terminal domain containing protein					Viral?			246	2859	3599
MIMI_L4	-		KilA N-terminal domain, N1R/P28 DNA binding								454	6238	7602
MIMI_L14	-	R (COG0666)	unknown								107	23373	23696
MIMI_L18	-	R (COG0790)	unknown					?	L21,R815,R850	139	584	27658	29412
MIMI_L21	-	R (COG0790)	unknown					?	L18,R815,R850	139	533	30507	32108
MIMI_L22	-	R (COG0666)	unknown								122	32242	32610
MIMI_L23	-	R (COG0666)	unknown								269	32866	33675
MIMI_L25	-	R (COG0666)	unknown								326	34577	35557
MIMI_L45	-	R (COG0666)	unknown								227	56445	57128
MIMI_L59	-	R (COG0666)	unknown								307	67841	68764
MIMI_L62	-	R (COG0666)	unknown								252	73617	74375
MIMI_L63	-	R (COG0666)	unknown								580	74971	76713
MIMI_L79	-	L (COG0675)	putative transposase			-		Bacterial	R104,R186, L770, R854	117	520	98557	100119
MIMI_R80	+	L (COG2452)	putative resolvase			-		Bacterial	L103, R771	71	190	100224	100796
MIMI_L86	-	R (COG0666)	unknown								576	104813	106543
MIMI_L88	-	R (COG0666)	unknown								879	107308	109947
MIMI_L91	-	R (COG0666)	unknown								642	112551	114479
MIMI_L92	-	R (COG0666)	unknown								413	114608	115849
MIMI_L93	-	R (COG0666)	unknown								421	115980	117245
MIMI_L99	-	R (COG0666)	unknown								261	124762	125547
MIMI_L100	-	R (COG0666)	unknown								602	125699	127507
MIMI_L103	-	L (COG2452)	putative resolvase			-		Bacterial	R80, R771	71	191	129811	130386
MIMI_R104	+	L (COG0675)	putative transposase			-		Bacterial	L79, R186, L770, R854	117	545	130493	132130
MIMI_L112	-	R (COG0666)	unknown								457	139790	141163
MIMI_L122	-	R (COG0666)	unknown								627	153387	155270
MIMI_L124	-	J (COG0162)	tyrosyl-tRNA synthetase	-				Eukaryotic - Conosa		154	346	155751	156791
MIMI_L128	-	E (COG2303)	choline dehydrogenase	-				Eukaryotic		176	563	159302	160993
MIMI_R135	+	E (COG2303)	choline dehydrogenase or related protein								702	165389	167497
MIMI_L136	-	M (COG0399)	sugar transaminase dTDP-4-amino-4,6-dideoxyglucose biosynthesis			-		Bacterial		280	352	167581	168639
MIMI_R141	+	M (COG1088)	GDP mannose 4,6-dehydratase (hydroxysteorid dehydrogenase?)	-				Eukaryotic - Euglenozoa		213	323	175399	176370
MIMI_R151	+	Q (COG2162)	unknown								212	185215	185853
MIMI_L153	-	S (COG3544)	unknown			-		Bacterial		111	152	187789	188247
MIMI_L164	-	J (COG0215)	cysteinyl-tRNA synthetase	-				Eukaryotic		207	509	199770	201299
MIMI_R186	+	L (COG0675)	putative transposase			-		Bacterial	L79, R104, L770, R854	117	482	224600	226048
MIMI_R194	+	L (COG3569)	topoisomerase I (pox-like)					Viral?		308	336	235341	236351
MIMI_R196	+		collagen triple helix repeat containing protein								1595	237026	241813
MIMI_L206	-		helicase III/ VV D5-type ATPase (C-term)				-	Viral		233	391	251215	252390
MIMI_R209	+	K (COG1758)	putative RNA polymerase subunit 6	-				Eukaryotic		64	396	254949	256139
MIMI_R214	+	R (COG1100)	RAS family GTPase	-				Eukaryotic - Conosa		140	215	259874	260521
MIMI_L221	-	L (COG0550)	topoisomerase I (bacterial type)			-		Bacterial		316	854	267795	270359
MIMI_R229	+	R (COG0666)	unknown								307	280265	281188
MIMI_L230	-	M (COG3306)	procollagen-lysine,2-oxoglutarate 5-dioxygenase	-				Eukaryotic	R699	157	895	281285	283972
MIMI_L232	-	R (COG0515)	serine/threonine protein kinase	-				Eukaryotic	L673	166	633	284778	286679
MIMI_L233	-	R (COG0612)	putative Zn-dependent peptidase			-		Bacterial		296	440	286751	288073
MIMI_L235	-	K (COG2012)	RNA polymerase subunit 5					?		53	205	289131	289748
MIMI_R239	+		collagen triple helix repeat containing protein								939	292696	295515
MIMI_R241	+		collagen triple helix repeat containing protein								812	298178	300616
MIMI_L244	-	K (COG0085)	DNA directed RNA polymerase subunit 2	-				Eukaryotic		268	1196	301994	309978
MIMI_L249	-	L (COG0692)	putative uracil-DNA glycosylase			-		Bacterial		139	370	311444	312556
MIMI_L250	-	K (COG1405)	putative transcription initiation factor IIB	-				Eukaryotic		152	461	312629	314014
MIMI_L251	-	O (COG0466)	AT dependent Lon protease , bacterial type					?		306	1023	314409	317480
MIMI_L254	-	O (COG0443)	heat shock 70Kd HSP	-				Eukaryotic - Conosa	L393	570	941	320026	322851
MIMI_L258	-	F (COG1435)	thymidine kinase	-				Eukaryotic - Conosa ?		106	225	325932	326609
MIMI_R259	+	S (COG4021)	unknown	-				Eukaryotic - Conosa		126	292	326823	327701
MIMI_R267	+	R (COG0666)	unknown								433	338136	339437
MIMI_L268	-	R (COG0515)	unknown	-				Eukaryotic	L670, L673	150	546	339496	341136
MIMI_L271	-	R (COG0666)	unknown								728	342679	344865
MIMI_L280	-	Q (COG2162)	unknown								204	355816	356430
MIMI_L289	-	R (COG0666)	unknown								544	364318	365952
MIMI_R296	+	L (COG0648)	endonuclease IV			-		Bacterial		102	312	381270	382208
MIMI_R299	+	L (COG0328)	ribonuclease HI					Bacterial?		106	229	383456	384145
MIMI_L300	-	L (COG2827)	endo/excinuclease amino terminal domain protein	-				Eukaryotic - Conosa		67	166	384526	385026
MIMI_R303	+	L (COG0272)	NAD-dependent DNA ligase				-	Viral		297	636	386841	388751
MIMI_R307	+	T (COG0631)	serine/threonine protein phosphatase	-				Eukaryotic		119	179	390727	391266
MIMI_L312	-	F (COG0208)	ribonucleotide reductase small subunit					Eukaryotic?		183	417	396832	398085
MIMI_R313	+	F (COG0209)	ribonucleotide reductase large subunit					Eukaryotic?		500	881	398241	400886
MIMI_L315	-	L (COG0266)	formamidopyrimidine-DNA glycosylase					Bacterial?	L720		287	401528	402391
MIMI_L318	-	L (COG1796)	DNA polymerase family X	-				Eukaryotic		165	354	403837	404901
MIMI_R321	+	S (COG3416)	unknown								203	407349	407960
MIMI_R322	+	L (COG0417)	DNA polymerase (B family)					Viral?		270	1740	408066	413288
MIMI_R337	+	O (COG5647)	unknown								281	431204	432049
MIMI_R339	+	K (COG1594)	TFIIS-like transcription elongation factor	-				Eukaryotic		33	173	435098	435619
MIMI_R343	+	K (COG0571)	RNAse III (dsRNA binding motif)			-		Bacterial		116	538	439517	441133
MIMI_R345	+		unknown								984	443497	446451
MIMI_R349	+	S (COG4652)	unknown								964	451082	453976
MIMI_R355	+	O (COG5160)	unknown								302	461244	462152
MIMI_L359	-	L (COG0249)	DNA mismatch repair ATPase MutS	-				Eukaryotic		253	1124	466903	470277
MIMI_R366	+	L (COG1643)	unknown					Eukaryotic?	L540		1766	476737	482037
MIMI_R368	+	O (COG5054)	putative thiol oxidoreductase				-	Viral	R596	82	143	483645	484076
MIMI_L371	-	R (COG0666)	unknown								765	486093	488390
MIMI_L373	-	M (COG3774)	putative glycosyltransferase			-		Bacterial		77	251	489184	489939
MIMI_L374	-	S (COG2120)	unknown								225	489957	490634
MIMI_R380	+	S (COG4886)	unknown	-				Eukaryotic		140	421	497878	499143
MIMI_R382	+		mRNA capping enzyme								1170	500189	503701
MIMI_L386	-	L (COG0258)	putative endonuclease of the XPG family	-				Eukaryotic		142	473	505808	507229
MIMI_L393	-	O (COG0443)	HSP70	-				Eukaryotic - Heterolobosea	L254	570	634	516789	518693
MIMI_L394	-	R (COG1078)	unknown					Eukaryotic?		144	457	518810	520183
MIMI_L397	-	R (COG2215)	unknown								585	523032	524789
MIMI_R405	+	J (COG2265)	tRNA (Uracil-5-)-methyltransferase	-				Eukaryotic		94	389	535285	536454
MIMI_R406	+	L (COG3145)	alkylated DNA repair					Bacterial?	L905	140	191	536520	537095
MIMI_R407	+	J (COG2265)	tRNA (uracil-5-)-methyltransferase	-				Eukaryotic		94	356	537164	538234
MIMI_R418	+	F (COG0105)	NDK synthesis of nucleoside triphosphates					Bacterial?		114	137	550569	550982
MIMI_L432	-	R (COG4341)	putative HD phosphohydrolase			-		Bacterial		152	219	565797	566456
MIMI_R436	+	R (COG0515)	serine/threonine protein kinase					Bacterial?		196	276	569186	570016
MIMI_L438	-	U (COG5058)	unknown	-				Eukaryotic		127	200	571386	571988
MIMI_L444	-	O (COG1397)	unknown	-				Eukaryotic - Conosa		316	513	586695	588236
MIMI_R453	+	K (COG2101)	TATA-box binding protein (TBP)								367	598129	599232
MIMI_R458	+	L (COG0513)	putative translation initiation factor	-				Eukaryotic		203	524	605276	606850
MIMI_L460	-	O (COG5078)	ubiquitin-conjugating enzyme	-				Eukaryotic		105	158	607682	608158
MIMI_R464	+	J (COG0023)	translation initiation factor SUI1	-				Eukaryotic - Conosa		50	106	610708	611028
MIMI_R470	+	K (COG1761)	DNA directed RNA polymerase subunit L		-			Archaeal		72	357	616088	617161
MIMI_R475	+	E (COG0367)	asparagine synthase (glutamine hydrolysing)					Eukaryotic?		201	550	625935	627587
MIMI_L477	-	O(COG4870)	cathepsin B, cystein protease			-		Bacterial		162	311	630835	631770
MIMI_L479	-	S (COG4696)	unknown			-		Bacterial		181	251	633115	633870
MIMI_R480	+	L (COG0187)	topoisomerase II	-				Eukaryotic		777	1263	634090	637881
MIMI_L482	-	R (COG0666)	unknown								109	641123	641452
MIMI_L483	-	R (COG0666)	unknown								408	641745	642971
MIMI_L496	-	J (COG5053)	translation initiation factor 4E, (mRNA cap binding)					Eukaryotic?			272	661090	661908
MIMI_R497	+	F (COG0207)	thymidylate synthase					Bacterial?		220	563	662068	663759
MIMI_L498	-	R (COG1064)	Zn-dependent alcohol dehydrogenase			-		Bacterial		233	422	663826	665094
MIMI_R501	+	K (COG0086)	DNA directed RNA polymerase subunit 1					Eukaryotic?		655	1495	667804	673686
MIMI_R517	+	R (COG0515)	unknown	-				Eukaryotic		84	159	692439	692918
MIMI_R519	+	O (COG3590)	putative peptidase, unknown	-				Eukaryotic		339	615	693985	695832
MIMI_R521	+	O (COG5078)	unknown	-				Eukaryotic		91	1441	698347	702672
MIMI_R526	+	I (COG0657)	putative triacylglycerol lipase					?		118	346	707200	708240
MIMI_R528	+	L (COG5049)	unknown	-				Eukaryotic - Conosa		192	621	708798	710663
MIMI_L532	-	Q (COG2124)	unknown	-				Eukaryotic		145	468	713875	715281
MIMI_L540	-	L (COG1643)	VVI8 helicase					Eukaryotic?	R366		695	724615	726702
MIMI_L543	-	O (COG1397)	ADP-ribosyltransferase (DraT)					?		79	330	730002	730994
MIMI_R545	+		unknown								282	732335	733183
MIMI_L550	-	S (COG4278)	unknown								167	736734	737237
MIMI_R555	+	L (COG0419)	putative DNA repair protein					Bacterial?		-	1351	742364	746419
MIMI_R565	+	E (COG0174)	glutamine synthetase (glutamate-amonia ligase)	-				Eukaryotic		221	353	755712	756773
MIMI_R571	+	R (COG3621)	patatin-like phospholipase			-		Bacterial		107	297	763011	763904
MIMI_R596	+	O (COG5054)	thiol oxidoreductase E10R				-	Viral	R368	82	292	790086	790964
MIMI_L605	-	O (COG0652)	peptidylprolyl isomerase	-				Eukaryotic - Euglenozoa		134	234	799626	800330
MIMI_L612	-	G (COG0662)	mannose-6P isomerase					?		107	160	808103	808585
MIMI_R614	+	O (COG0330)	unknown					Eukaryotic?		204	303	809942	810853
MIMI_L615	-	T (COG5032)	unknown	-				Eukaryotic - Euglenozoa		175	701	811049	813154
MIMI_R617	+	S (COG3236)	unknown	-				Eukaryotic		133	170	814616	815128
MIMI_L619	-	M (COG0449)	putative glucosamine--fructose-6-phosphate aminotransferase	-				Eukaryotic		407	606	817008	818828
MIMI_L620	-	R (COG3621)	unknown			-		Bacterial		107	372	818864	819982
MIMI_L621	-	I (COG5092)	putative N-myristoyltransferase	-				Eukaryotic		252	358	820103	821179
MIMI_R622	+	T (COG2453)	dual specificity S/Y phosphatase	-				Eukaryotic		61	212	821328	821966
MIMI_R624	+	R (COG5258)	GTP binding elongation factor eF-Tu	-				Eukaryotic		243	480	823714	825156
MIMI_R634	+	R (COG0666)	unknown								486	835319	836779
MIMI_R639	+	J (COG0143)	methyonyl-tRNA synthetase	-				Eukaryotic		212	550	841159	842811
MIMI_L647	-	S (COG4371)	unknown								184	849970	850524
MIMI_R655	+	M (COG3306)	unknown								324	860066	861040
MIMI_R663	+	J (COG0018)	arginyl-tRNA synthetase	-				Eukaryotic		236	600	870332	872134
MIMI_R664	+	R (COG0666)	unknown								162	872254	872742
MIMI_L669	-		collagen triple helix repeat containing protein								1937	880236	886049
MIMI_L670	-	R (COG0515)	unknown	-				Eukaryotic	L268,L673	150	539	886158	887777
MIMI_L673	-	R (COG0515)	unknown	-				Eukaryotic	L232,L268,L670	150	545	888862	890499
MIMI_L675	-	R (COG0666)	unknown								472	893341	894759
MIMI_L687	-	L (COG4294)	endonuclease for the repair of UV-irradiated DNA					Eukaryotic?		221	330	906993	907985
MIMI_R693	+		methylated-DNA-protein-cysteine methyltransferase					?		73	149	913007	913456
MIMI_R699	+	M (COG3306)	unknown	-				Eukaryotic - Metazoa	L203	157	455	917951	919318
MIMI_R700	+	O (COG4826)	serine protease inhibitor	-				Eukaryotic		165	401	919392	920597
MIMI_L702	-	R (COG0661)	unknown								764	921264	923558
MIMI_R707	+	M (COG5597)	P13-like protein	-				Eukaryotic		133	281	928474	929319
MIMI_L709	-	O (COG5078)	unknown	-				Eukaryotic		100	388	930130	931296
MIMI_L720	-	L (COG0266)	hydrolysis of DNA containing ring-opened N7 methylguanine	-				Eukaryotic	L315		317	943011	943964
MIMI_R749	+	K (COG5576)	unknown	-				Eukaryotic		54	224	977376	978050
MIMI_R756	+	R (COG0820)	putative Fe-S-cluster redox enzyme					?		196	298	986548	987444
MIMI_R758	+	S (COG4502)	unknown			-		Bacterial	R824	72	183	989567	990118
MIMI_R760	+	R (COG0666)	unknown								501	991275	992780
MIMI_L770	-	L (COG0675)	putative transposase			-		Bacterial	L79, R104, R186, R854	117	520	1007355	1008917
MIMI_R771	+	L (COG2452)	putative resolvase			-		Bacterial	R80, L103	71	190	1009022	1009594
MIMI_R777	+	R (COG0666)	unknown								305	1016912	1017829
MIMI_R787	+	R (COG0666)	unknown								437	1026310	1027623
MIMI_R795	+	O (COG5078)	unknown	-				Eukaryotic - Fungi		143	1297	1035102	1038995
MIMI_L808	-	Q (COG2124)	lanosterol 14-alpha-demethylase	-				Eukaryotic			709	1048524	1050653
MIMI_R815	+	R (COG0790)	unknown					?	L18,L21,R850	139	540	1057447	1059069
MIMI_R818	+	R (COG0515)	serine/threonine protein kinase	-				Eukaryotic - Conosa	R826,R831	192	1651	1060532	1065487
MIMI_R824	+	S (COG4502)	putative 5'(3')-deoxyribonucleotidase			-		Bacterial	R758	72	221	1072351	1073016
MIMI_R826	+	R (COG0515)	serine/threonine protein kinase	-				Eukaryotic - Conosa	R818,R831	192	1657	1074171	1079144
MIMI_R831	+	R (COG0515)	serine/threonine protein kinase	-				Eukaryotic - Conosa	R818,R826	192	1624	1084153	1089027
MIMI_R832	+	E (COG2303)	putative alcohol dehydrogenase (N-term)	-				Eukaryotic		176	414	1089280	1090524
MIMI_R833	+		unknown								81	1090695	1090940
MIMI_R835	+	R (COG0666)	unknown								308	1091989	1092915
MIMI_R836	+	S (COG3323)	unknown			-		Bacterial		100	148	1092970	1093416
MIMI_R837	+	R (COG0666)	unknown								626	1093498	1095378
MIMI_R838	+	R (COG0666)	unknown								276	1095495	1096325
MIMI_R840	+	R (COG0666)	unknown								526	1097946	1099526
MIMI_R841	+	R (COG0666)	unknown								601	1099676	1101481
MIMI_R844	+	R (COG0666)	unknown								214	1104519	1105163
MIMI_R845	+	R (COG0666)	unknown								224	1105166	1105840
MIMI_R846	+	R (COG0666)	unknown								170	1105899	1106411
MIMI_R847	+	R (COG0666)	unknown								147	1106412	1106855
MIMI_R848	+	R (COG0666)	unknown								262	1107672	1108460
MIMI_R850	+	R (COG0790)	unknown					?	L18,L21,R815	139	516	1109016	1110566
MIMI_R852	+	R (COG3046)	unknown			-		Bacterial		125	196	1110957	1111547
MIMI_R853	+	R (COG3046)	unknown			-		Bacterial		100	129	1111748	1112137
MIMI_R854	+	L (COG0675)	putative transposase			-		Bacterial	L79, R104, R186, L770	117	527	1112201	1113784
MIMI_R855	+		unknown			-		Bacterial		134	123	1114027	1114398
MIMI_L863	-	R (COG0666)	unknown								514	1121399	1122943
MIMI_L864	-	R (COG0666)	unknown								299	1123046	1123945
MIMI_R873	+	R (COG0666)	unknown								468	1137078	1138484
MIMI_R877	+	M (COG3040)	putative outer membrane lipoprotein			-		Bacterial		114	169	1141424	1141933
MIMI_R880	+	R (COG0666)	unknown								255	1144259	1145026
MIMI_R886	+	R (COG0666)	unknown								130	1150912	1151304
MIMI_L893	-		putative oxidoreductase (C-term)								151	1157267	1157722
MIMI_L894	-		putative oxidoreductase (N-term)								438	1158093	1159409
MIMI_R896	+	R (COG0666)	unknown								332	1161813	1162811
MIMI_R901	+	R (COG0666)	unknown								361	1166504	1167589
MIMI_L905	-	L (COG3145)	putative methyl-transferase	-				Eukaryotic	R406	94	210	1171672	1172304
MIMI_L906	-	I (COG2272)	acetylcholinesterase					Eukaryotic?			579	1172702	1174441
MIMI_R911	+	R (COG0666)	unknown								467	1178718	1180121
